# Supplementary material for: Telemedicine adoption in cardiology: Determinants and predictors identified using Bayesian Model Averaging and Machine Learning
Source: PLOS Digit Health. 2026 Apr 20;5(4):e0001359. doi: 10.1371/journal.pdig.0001359 (PMC13095100; doi:10.1371/journal.pdig.0001359)
Supplement: S1 Data — De-identified individual-level response data from the web-based survey among healthcare professionals in cardiology care.(CSV) [file pdig.0001359.s006.csv]

ID	TM_use	TM_know	barrier_tech	internet_connect	impl_eff	remu	remu2	secu	data	hypertension	heart	cardiac	event_monitor	treatment	acute_event	weight	blood	ECG	handling	consult	extension	acute_event2	weight2	blood2	ECG2	handling2	consult2	extension2	assess_relev	assess_willing	TM_course	invest	TM_use_perso	age	female	male	gen_med	int_med	cardio	prime_care	nb_patient
26	0	2	0	0	0	0	0	0	0	0	0	0	0	0	0	0	0	0	0	0	0	0	0	0	0	0	0	1	0	0	0	0	0	6	0	0	0	0	0	0	20
27	1	2	0	0	0	0	0	0	0	0	0	1	1	0	1	0	0	0	0	1	1	0	0	1	1	0	0	0	2	2	2	0			0	0
28	0	2	0	0	1	1	1	0	0	1	1	1	1	1	0	1	1	0	1	1	0	1	0	0	0	0	0	1	3	1	3	0	1	3	0	1	1	0	0	1	4000
29	0	3	0	0	1	0	0	0	0	0	0	0	0	1	0	0	0	0	0	1	0	1	1	1	1	0	0	0	2	2	3	1	1	5	0	1	0	1	0	0	300
30	1	2	1	0	1	0	0	0	1	1	1	1	1	1	1	1	1	1	1	1	1	0	0	0	0	0	0	0	1	2	2	1	0	4	0	1	0	1	1	0	700
31	0	1	0	0	0	0	0	0	0	1	1	1	1	1	1	1	1	0	0	1	0	0	0	0	1	0	0	0	3	1	2	1	1	4	0	1	1	0	0	1	1600
32	1	4	0	0	0	0	1	0	0	0	0	1	1	1	0	0	0	0	0	0	1	1	1	1	0	1	0	0	1	1	1	0	0	3	0	1	0	1	1	0	250
33	1	2	1	1	1	0	0	0	0	1	1	1	1	1	1	0	1	1	1	1	0	0	1	0	0	0	0	0	2	2	2	1	0	3	0	1	1	0	0	1	800
34	1	3	1	1	0	0	0	1	0	0	1	1	1	0	0	1	1	1	0	1	0	0	0	0	0	1	0	1	3	3	3	0	1	5	0	1	1	0	0	1	1000
35	1	2	0	0	0	0	0	0	0	1	1	0	0	1	1	0	0	0	1	1	1	0	1	1	1	0	0	0	2	2	2	0	1	4	1	0	1	0	0	1	1000
36	0	1	0	0	0	0	0	0	0	1	1	1	1	1	1	0	0	0	0	1	0	0	0	0	0	0	0	1	4	3	4	0	0	3	0	1	0	1	0	0	300
37	1	1	0	0	0	0	0	0	0	0	1	1	1	0	0	0	0	0	1	1	0	0	1	1	1	0	0	0	2	1	3	0	0	3	1	0	0	1	1	0	1
38	0	2	0	0	0	0	0	0	0	0	0	1	1	0	1	0	0	0	0	1	1	0	1	1	1	0	0	0	1	1	2	0	0	2	0	1	0	1	0	1	1500
39	0	1	1	0	1	0	0	0	1	0	0	0	1	1	0	0	0	0	0	0	0	0	1	1	1	1	0	0	1	1	1	0	0	4	1	0	0	1	0	1	900
40	0	2	0	0	0	0	0	0	0	0	0	0	0	0	0	0	0	0	0	0	0	0	0	0	0	0	0	0							0	0
41	1	3	1	0	0	1	1	0	0	1	1	1	0	0	0	0	1	1	0	0	1	0	0	0	0	1	0	0	3	3	3	0	0	3	0	1	0	1	0	1	500
42	1	4	1	1	1	1	1	1	1	1	1	1	1	1	1	1	1	1	1	1	1	1	1	1	1	1	1	0	4	2	4	0	0	3	0	1	0	1	0	1	1400
43	0	1	1	0	0	0	1	1	0	1	0	1	1	1	1	1	1	1	1	1	0	0	0	0	0	0	0	1	4	3	4	1	1	2	1	0	1	0	0	1	1000
44	1	4	0	1	1	0	1	0	0	1	1	1	1	1	0	1	1	0	1	0	1	1	0	0	0	0	1	0	3	2	4	1	1	4	0	1	0	1	1	0	1
45	1	3	0	0	0	0	0	0	0	0	1	1	1	1	0	1	1	1	0	1	1	0	0	0	0	1	0	0	3	2	3	0	1	3	1	0	0	1	1	0	500
47	0	1	0	0	0	0	0	0	0	0	0	1	0	0	0	1	0	0	0	0	0	0	0	0	0	0	0	0	3	3	3	0	1	4	0	1	0	1	0	0	300
48	1	4	1	0	0	1	0	0	0	0	1	1	1	1	0	1	0	1	0	1	1	0	0	0	0	1	0	0	4	3	4	0	1	4	1	0	0	1	1	0	1200
49	1	2	0	0	0	0	0	0	0	1	0	1	1	1	0	1	1	0	1	1	0	1	0	0	0	0	0	0	4	1	4	0	0	4	0	1	0	1	1	1	1500
50	1	4	0	0	0	0	0	0	0	1	1	1	1	1	1	1	1	1	0	0	0	1	1	1	1	1	1	0	4	4	4	1	0	3	0	1	0	1	0	1	1500
51	1	4	0	0	0	0	0	0	0	0	1	1	0	1	1	0	0	0	0	0	1	0	1	1	1	0	0	0	3	3	2	0	0	4	0	1	0	1	1	0	1500
52	1	3	0	1	0	1	1	0	0	1	1	0	0	0	0	0	1	1	1	1	1	1	0	0	0	0	0	0							0	0
53	1	2	0	0	1	0	1	1	0	1	1	1	1	1	1	1	1	1	0	1	0	0	0	0	0	0	0	1	3	3	3	1	0	3	1	0	1	0	0	1	900
54	1	3	0	0	0	0	0	0	0	1	1	1	1	0	1	0	0	0	1	0	1	0	0	1	0	0	0	0	3	3	3	1	0	3	1	0	0	1	0	0	300
55	1	4	0	1	0	1	0	0	0	1	1	1	1	1	0	0	1	1	1	1	1	0	1	0	0	0	0	0	4	0	4	0	1	3	0	1	0	1	1	0	800
56	0	2	0	0	1	0	0	0	0	1	0	0	1	1	1	1	0	1	0	0	0	1	1	1	1	0	0	0							0	0
57	1	2	0	0	0	0	0	0	0	1	1	1	1	1	1	1	1	1	1	1	0	0	1	0	1	0	0	0	3	3	2	1	1	4	0	1	0	0	0	1	1300
58	0	2	0	0	0	0	1	0	1	0	1	0	1	0	1	0	0	0	0	0	1	0	0	1	1	1	0	0	3	1	2	1	0	4	1	0	0	1	0	1	3000
59	1	3	0	0	0	0	0	0	0	1	1	1	1	1	1	0	0	0	0	1	0	0	0	0	0	0	0	0							0	0
60	0	0	1	1	1	0	0	1	1	1	1	1	0	0	1	1	1	1	1	1	1	0	0	0	0	0	1	0	4	2	3	1	0	4	1	0	1	0	0	1	1000
61	0	2	1	1	1	0	0	0	0	1	1	1	0	0	1	1	1	1	0	1	0	0	0	0	0	1	0	1	4	2	3	0	0	4	1	0	1	0	0	1	1200
62	0	1	0	0	1	0	0	0	0	0	0	1	1	1	1	0	0	0	0	1	1	0	0	0	0	1	0	0	3	3	4	1	0	4	1	0	1	0	0	1	1200
63	1	3	0	0	0	0	0	0	0	0	0	0	0	0	0	0	0	0	0	0	0	0	0	0	0	0	0	0							0	0
64	0	1	0	0	0	0	0	0	0	1	1	0	0	0	1	1	1	1	1	1	1	0	0	0	0	0	0	1	4	1	3	1	0	6	0	1	1	0	0	1	700
65	1	3	0	0	0	0	0	0	0	1	1	1	1	1	0	0	1	1	0	0	1	1	0	0	0	1	0	0	2	2	2	1	0	3	0	1	0	1	1	1	1000
66	0	0	0	0	0	0	0	0	0	1	0	1	1	0	1	1	1	0	0	0	0	0	0	0	0	1	0	0	4	4	3	1	1	4	0	1	1	0	0	1	600
67	1	2	0	0	0	0	0	0	0	1	1	1	1	1	0	1	0	0	0	0	1	0	0	0	0	0	0	0	4	3	4	1	1	4	1	0	0	1	1	1	1500
68	0	2	0	0	0	0	0	0	0	0	1	1	1	1	0	1	0	0	1	0	0	1	0	0	0	0	0	0							0	0
69	0	3	1	0	0	1	0	0	0	1	1	0	0	0	0	1	1	1	0	0	0	0	0	0	0	0	0	0	2	2	2	1	0	4	0	1	0	1	1	0	120
70	1	2	0	0	0	0	0	0	0	1	1	1	1	1	1	1	1	1	0	1	1	0	0	0	0	1	0	0	4	2	3	0	0	2	0	1	0	0	0	0	250
71	1	2	1	0	0	1	1	0	0	1	1	1	1	1	0	1	1	1	0	0	0	0	0	0	0	0	0	0	3	0	2	1	0	2	0	1	0	0	0	0	500
72	1	1	0	0	0	0	0	0	0	1	1	1	1	1	1	1	1	1	1	1	0	0	0	0	0	0	0	0	2	2	4	1	1	1	1	0	0	0	0	0	250
73	1	2	0	1	0	1	0	0	0	1	1	1	1	1	1	1	1	1	0	1	1	1	1	1	1	0	1	1	4	3	3	0	1	3	0	1	0	1	1	0
74	0	2	1	1	1	0	1	0	0	1	1	0	0	0	0	0	1	0	0	0	1	1	0	0	0	1	0	0	1	1	2	0	0	2	1	0	0	1	0	0	350
75	1	1	0	0	0	0	0	0	0	0	0	0	0	0	0	0	0	0	0	0	0	0	0	0	0	0	0	0							0	0
76	0	2	0	0	0	0	0	0	0	0	0	1	1	1	1	1	0	0	0	0	0	0	0	1	1	1	0	0	4	2	3	0	0	1	0	0	0	0	0	0
77	1	1	0	0	0	0	0	0	0	0	0	0	0	0	0	0	0	0	0	0	0	0	0	0	0	0	0	0							0	0
78	1	2	0	0	0	0	0	0	0	1	1	0	1	1	0	0	1	1	0	1	0	0	1	0	0	0	0	0	4	1	3	0	0	1	1	0	0	0	0	1
79	1	1	1	0	1	1	1	1	0	1	1	1	1	0	0	0	1	1	0	1	1	1	0	0	0	1	0	0	4	1	4	1	0	4	0	1	0	1	0	0	200
80	0	2	1	0	1	0	0	1	1	0	1	1	1	1	1	0	0	1	0	1	1	0	1	1	0	0	0	0	3	2	2	1	0	2	0	1	0	0	0	0	2000
81	0	2	0	0	0	0	0	0	0	0	0	0	0	0	0	0	0	0	0	0	0	0	0	0	0	0	0	0							0	0
82	1	1	0	0	0	0	0	0	0	0	1	0	0	0	0	0	1	0	0	0	0	0	0	0	0	1	0	0	1	1	1	0	0	2	1	0	0	1	0	1	200
84	0	2	0	0	0	0	0	0	0	0	0	0	0	0	0	0	0	0	0	0	0	0	0	0	0	0	0	0							0	0
85	0	2	0	0	0	0	0	0	0	0	0	0	0	0	0	0	0	0	0	0	0	0	0	0	0	0	0	0							0	0
86	1	3	0	0	0	1	1	1	0	1	1	1	1	1	1	0	1	1	0	1	1	0	0	0	0	1	0	0	4	1	4	1	1	3	0	1	0	1	1	0	450
87	0	0	0	0	0	0	0	0	0	1	1	1	1	1	0	0	0	0	0	0	0	0	0	0	0	0	0	0							0	0
88	1	3	0	0	0	0	0	0	0	0	0	0	0	0	0	0	0	0	0	0	0	0	0	0	0	0	0	0							0	0
89	1	3	1	0	0	1	1	0	0	0	1	1	1	1	1	1	0	1	0	1	1	1	0	0	0	0	1	1	3	3	2	1	1	3	0	1	0	1	1	0	150
90	1	3	0	0	0	0	1	0	0	1	1	1	1	1	1	0	1	1	0	0	1	0	0	0	0	0	0	0	3	3	3	0	1	2	0	1	0	1	1	0	300
91	0	2	0	0	1	0	1	0	0	0	1	1	0	1	0	0	1	1	0	1	1	1	0	0	0	0	0	0	3	2	3	1	1	3	0	1	0	1	1	1	500
92	1	1	0	0	0	0	0	0	0	0	1	1	1	1	0	0	0	1	1	0	1	1	0	0	0	0	0	0	4	3	4	1	1	3	1	0	0	1	1	0
93	0	0	0	0	0	0	0	0	0	0	0	1	1	0	1	1	0	0	0	0	0	0	0	0	0	1	1	0	2	1	1	0	0	2	0	0	0	1	1	1	200
94	1	3	0	0	0	0	0	0	0	1	1	1	1	1	0	0	0	0	0	1	0	0	0	0	0	0	0	0	2	2	2	0	0	2	0	0	0	1	1	0	5
95	0	1	0	0	0	0	0	0	0	0	1	1	1	1	1	0	0	0	0	1	1	0	1	1	1	0	0	0							0	0
96	1	3	0	0	0	0	0	0	0	1	1	1	1	1	0	1	1	1	0	1	1	1	0	0	0	0	0	0	3	3	3	1	1	3	1	0	0	1	1	0	1000
97	1	2	0	0	0	0	0	0	0	1	1	1	1	1	0	0	1	1	1	1	1	1	0	0	0	0	0	0	3	3	3	1	0	2	1	0	0	1	1	0
98	1	3	0	0	0	0	0	0	0	1	1	1	1	1	0	0	0	0	1	0	0	0	0	0	0	1	0	0	1	1	0	0	0	3	0	1	0	1	1	0	60
99	0	2	1	0	0	0	0	1	1	1	1	0	0	1	0	0	0	0	0	1	1	1	0	0	0	0	0	0							0	0
100	1	2	0	0	0	0	0	0	0	0	0	0	0	0	0	0	0	0	0	0	0	0	0	0	0	0	0	0							0	0
101	0	2	0	0	0	0	0	0	0	1	1	1	1	1	1	1	1	1	1	1	1	1	1	1	1	1	1	1	1	2	2	0	1	4	0	1	0	1	1	0	170
102	1	1	0	0	0	0	0	0	0	0	0	1	0	0	0	1	1	1	0	0	1	0	0	0	0	1	0	0							0	0
103	0	1	0	0	0	0	0	0	0	0	0	1	1	1	0	1	1	1	0	0	1	1	0	0	0	0	0	0	3	2	2	0	0	3	0	1	0	1	1	0	400
104	1	3	0	0	1	1	1	0	0	1	0	1	1	1	0	1	0	1	0	1	1	1	0	1	0	1	0	0	3	3	3	0	1	3	0	1	0	1	1	0	900
105	1	3	0	0	0	0	0	0	0	0	0	0	0	0	0	0	0	0	0	0	0	0	0	0	0	0	0	0							0	0
106	0	1	0	0	1	0	0	0	0	0	1	1	1	1	0	0	1	1	0	1	1	1	0	0	0	0	0	0	3	4	3	0	1	2	0	1	0	0	0	0	500
107	0	2	0	0	0	0	0	0	0	0	0	0	0	0	0	0	0	0	0	0	0	0	0	0	0	0	0	0							0	0
108	1	3	0	0	0	0	0	0	0	1	1	1	1	1	1	1	0	1	0	1	1	0	0	1	0	1	0	0	3	3	3	1	0	4	0	1	0	1	1	0	6000
109	1	3	0	0	0	0	0	0	0	1	0	1	1	1	1	0	0	0	0	1	1	0	0	0	1	1	0	0	3	1	3	1	0	4	0	1	0	1	1	1	1500
110	0	2	0	0	1	0	0	0	0	0	0	0	0	0	1	0	0	0	0	0	0	0	0	0	0	0	0	0	2	2	2	0	0	4	0	1	0	1	1	1	1000
111	1	3	1	0	1	0	1	1	1	0	1	1	1	1	1	1	1	1	0	1	1	0	0	0	0	1	0	0	1	2	2	1	0	4	1	0	0	1	1	1	4
112	0	2	0	0	0	0	0	0	1	0	0	0	0	0	1	0	0	0	0	0	0	0	0	0	0	0	1	0	2	1	0	0	1	4	0	0	0	1	1	1	1300
113	0	0	0	0	0	0	0	0	0	1	1	1	1	1	1	0	1	1	0	0	1	0	1	0	0	0	0	0							0	0
114	1	4	1	0	1	0	1	0	0	0	1	1	0	1	1	1	1	1	0	0	1	0	0	0	0	1	0	0	3	3	4	1	0	3	0	1	0	1	1	0	1000
115	0	2	0	0	0	0	0	0	0	0	0	0	0	0	0	0	0	0	0	0	0	0	0	0	0	0	0	0							0	0
116	1	2	0	0	1	1	1	0	0	0	0	1	1	1	0	0	0	0	0	0	1	1	0	0	0	1	0	0	3	3	1	0	0	4	0	1	0	1	1	0	250
117	1	3	0	0	0	0	0	0	0	1	0	0	1	1	0	0	1	1	0	1	1	0	1	1	1	0	1	0	2	2	1	0	1	4	1	0	0	1	1	0	500
118	1	2	0	0	1	0	0	0	0	0	1	1	1	1	1	1	0	0	0	1	1	1	1	0	0	0	1	1	3	1	1	1	1	4	0	1	0	1	1	1	4000
119	1	3	1	0	1	1	1	0	0	0	1	1	1	1	1	0	1	1	0	0	1	0	1	0	0	1	1	0	3	1	3	0	0	4	1	0	0	1	1	1	1300
120	0	2	0	1	1	0	0	0	1	1	0	1	1	1	0	1	0	1	0	0	0	1	0	0	0	0	1	1	3	2	3	1	0	5	0	1	0	1	0	1	1500
121	0	1	0	0	0	0	0	0	0	0	1	1	0	0	1	0	0	1	0	0	0	0	0	0	0	1	0	0	3	2	3	0	0	5	0	1	0	1	1	1	900
122	1	3	0	0	0	0	1	0	0	0	1	1	1	1	0	0	0	0	1	0	0	0	0	0	0	0	1	0	2	2	3	0	0	4	0	1	0	1	1	1	800
123	1	4	0	0	0	1	1	1	0	1	1	1	1	1	1	1	1	1	1	1	1	0	0	0	0	0	1	0	3	3	3	1	0	5	0	0	0	1	1	0	2,5
124	0	1	0	0	0	0	0	0	0	0	1	1	1	1	1	0	0	0	0	0	1	0	0	0	0	0	0	1	3	3	3	0	1	2	0	1	0	0	0	0
125	1	3	0	0	0	0	0	0	0	0	1	1	1	1	1	1	1	1	1	0	0	0	0	0	0	0	0	0	2	2	2	1	1	5	0	1	0	1	1	1	1100
126	0	2	0	0	0	0	0	0	0	1	1	1	1	1	1	0	0	0	1	1	0	0	0	0	1	0	0	0	2	3	3	1	1	5	0	1	0	1	0	1	900
127	1	2	1	1	0	0	0	0	0	1	1	1	1	1	1	1	1	1	1	1	1	0	0	0	0	1	0	0	2	2	2	0	1	2	1	0	0	1	1	0	120
128	0	2	1	0	0	0	0	0	0	1	1	1	1	1	0	1	1	1	1	1	1	1	0	0	0	0	0	0	4	3	3	1	1	2	1	0	0	0	0	0
129	1	2	0	0	0	0	0	0	0	0	1	1	1	1	0	1	1	1	0	0	1	1	0	0	0	1	0	0	2	1	2	1	0	2	1	0	0	1	1	0	1000
130	0	2	0	0	0	0	0	0	0	1	1	1	1	1	0	0	1	1	1	1	0	1	0	0	0	0	0	0	2	2	4	1	1	1	0	1	0	0	0	0	400
131	0	2	0	0	0	0	0	0	0	0	0	0	0	0	0	0	0	0	0	0	0	0	0	0	0	0	0	0							0	0
132	1	3	0	0	0	0	0	0	0	0	0	0	0	0	0	0	0	0	0	0	0	0	0	0	0	0	0	0							0	0
133	1	3	0	0	0	0	0	0	0	0	1	1	1	1	1	1	1	1	1	1	1	0	0	0	0	1	0	0	3	3	4	1	1	5	1	0	0	1	1	1	1200
134	1	2	0	0	0	0	1	1	0	0	1	1	0	1	1	1	1	1	0	0	1	0	0	0	0	0	1	0	3	3	3	1	0	4	0	1	0	1	1	1	1000
135	0	2	1	0	0	1	0	0	0	1	0	0	1	1	1	1	1	1	0	1	0	0	0	0	0	1	0	1	3	2	3	1	1	1	0	1	0	0	0	0	500
136	1	2	0	0	0	0	0	0	0	1	1	1	1	1	1	1	1	0	0	0	1	0	0	0	0	0	0	1	4	4	4	1	1	4	1	0	0	1	1	1	1500
138	1	2	0	0	1	0	1	1	0	1	1	1	1	1	1	0	1	1	0	1	1	0	0	0	0	1	0	0	3	1	2	1	1	4	0	1	0	1	1	0	750
139	0	2	0	0	0	0	0	0	0	0	1	0	0	1	0	1	1	1	0	1	1	0	0	0	0	1	0	0	4	2	3	1	1	5	0	1	0	1	0	1	1200
140	0	3	0	0	0	0	0	0	0	1	1	0	1	1	0	0	1	0	1	1	1	1	0	0	0	0	0	0	4	3	3	1	1	5	0	1	0	1	1	0	600
